# Supplementary material for: Testing the visual field of children and adults with Rarebit: The role of task repetition on sensitivity
Source: PLoS One. 2019 Aug 13;14(8):e0221122. doi: 10.1371/journal.pone.0221122 (PMC6692005; doi:10.1371/journal.pone.0221122)
Supplement: S1 File — (XLSX) [file pone.0221122.s001.xlsx]

## Sheet: Sheet1
subj	Group	Block	H	D	C
1	ADULTS	1	0.94	2.93777	-0.0858897
2	ADULTS	1	0.95	3.9712	0.340747
3	ADULTS	1	0.96	2.71811	-0.391632
4	ADULTS	1	0.98	3.02117	0.0995202
5	ADULTS	1	0.98	4.28598	0.0892388
6	ADULTS	1	0.95	3.02785	-0.130929
7	ADULTS	1	0.74	2.02634	0.369825
8	ADULTS	1	0.98	3.02117	0.0995202
9	ADULTS	1	0.92	3.6373	0.413577
10	ADULTS	1	0.97	4.11302	0.175716
11	ADULTS	1	0.98	4.28598	0.0892388
12	ADULTS	1	0.9872	2.90672	0.0995202
13	ADULTS	1	0.97	4.11302	0.175716
14	ADULTS	1	0.97	3.26379	-0.2489
15	ADULTS	1	0.94	3.787	0.338726
16	ADULTS	1	0.94	2.93777	-0.0858897
17	ADULTS	1	0.97	4.11302	0.175716
18	ADULTS	1	0.9872	4.46445	4.44e-16
19	ADULTS	1	0.94	2.93777	-0.0858897
20	ADULTS	1	0.9872	4.46445	4.44e-16
21	ADULTS	1	0.96	3.98291	0.24077
22	ADULTS	1	0.87	2.08056	-0.0861129
23	ADULTS	1	0.932895	3.72993	0.367262
24	ADULTS	1	0.84	3.22668	0.618884
25	ADULTS	1	0.9	2.66455	0.0507213
26	ADULTS	1	0.9	3.51378	0.475337
27	ADULTS	1	0.9872	3.61522	-0.424615
28	ADULTS	1	0.96	3.13368	-0.183845
29	ADULTS	1	0.98	3.43675	-0.335376
30	ADULTS	1	0.96	3.13368	-0.183845
31	ADULTS	1	0.98	3.43675	-0.335376
32	ADULTS	1	0.8	3.07385	0.695303
33	ADULTS	1	0.78	3.00442	0.730017
34	ADULTS	1	0.9872	2.66295	0.0995202
35	ADULTS	1	0.88	2.55798	0.104005
36	ADULTS	1	0.9	3.32267	0.0995202
37	ADULTS	1	0.94	3.787	0.338726
38	ADULTS	1	0.86	2.46332	0.151338
39	ADULTS	1	0.91	2.72375	0.0211195
40	CHILDREN	1	0.96	3.13368	-0.183845
41	CHILDREN	1	0.984	2.53892	2.22e-16
42	CHILDREN	1	0.89	1.42842	-0.512317
43	CHILDREN	1	0.94	2.52219	-0.293677
44	CHILDREN	1	0.7	0.524401	-0.2622
45	CHILDREN	1	0.982	2.77142	-0.711219
46	CHILDREN	1	0.97	3.26379	-0.248899
47	CHILDREN	1	0.92	2.40457	-0.202789
48	CHILDREN	1	0.984	2.8189	-0.73496
49	CHILDREN	1	0.89	2.19395	-0.129554
50	CHILDREN	1	0.984	3.52741	-0.380707
51	CHILDREN	1	0.97	3.26379	-0.248899
52	CHILDREN	1	0.95	3.78926	0.249778
53	CHILDREN	1	0.88	3.3194	0.484712
54	CHILDREN	1	0.984	2.53892	2.22e-16
55	CHILDREN	1	0.984	3.52741	-0.380707
56	CHILDREN	1	0.91	2.72375	0.0211206
57	CHILDREN	1	0.95	3.78926	0.25
58	CHILDREN	1	0.97	4.0252	0.131809
59	CHILDREN	1	0.8	1.79579	0.0563
60	CHILDREN	1	0.86	2.03448	-0.063077
61	CHILDREN	1	0.898345	3.41659	0.436117
62	CHILDREN	1	0.9	1.95604	-0.303531
63	CHILDREN	1	0.71	0.351491	-0.377639
64	CHILDREN	1	0.77	2.88326	-0.145831
65	CHILDREN	1	0.9	1.28155	-0.640776
66	CHILDREN	1	0.898345	1.94667	-0.298843
67	CHILDREN	1	0.72	1.98791	0.411115
68	CHILDREN	1	0.89	2.18069	-0.136181
69	CHILDREN	1	0.84	1.66895	-0.159984
70	CHILDREN	1	0.83	3.09858	-0.145831
1	ADULTS	2	0.97	3.26379	-0.2489
2	ADULTS	2	0.91	3.6671	0.492796
3	ADULTS	2	0.94	2.93779	-0.0858789
4	ADULTS	2	0.9872	4.46445	4.44e-16
5	ADULTS	2	0.95	3.87708	0.293686
6	ADULTS	2	0.96	3.13368	-0.183845
7	ADULTS	2	0.8	3.07385	0.695303
8	ADULTS	2	0.95	3.87708	0.293686
9	ADULTS	2	0.95	3.87708	0.293686
10	ADULTS	2	0.9872	3.61522	-0.424616
11	ADULTS	2	0.94	2.5222	-0.293676
12	ADULTS	2	0.9872	3.61522	-0.424616
13	ADULTS	2	0.95	3.02785	-0.13093
14	ADULTS	2	0.9872	4.46445	4.44e-16
15	ADULTS	2	0.96	3.98291	0.24077
16	ADULTS	2	0.94	3.787	0.338726
17	ADULTS	2	0.9	3.51378	0.475337
18	ADULTS	2	0.95	3.87708	0.293686
19	ADULTS	2	0.97	3.26379	-0.2489
20	ADULTS	2	0.97	4.11302	0.175716
21	ADULTS	2	0.9872	4.46445	4.44e-16
22	ADULTS	2	0.93	2.88086	-0.0353597
23	ADULTS	2	0.76	2.93853	0.762962
24	ADULTS	2	0.77	2.97107	0.74669
25	ADULTS	2	0.95	3.02785	-0.13093
26	ADULTS	2	0.96	3.98291	0.24077
27	ADULTS	2	0.98	4.28598	0.0892388
28	ADULTS	2	0.97	4.11302	0.175716
29	ADULTS	2	0.97	4.11302	0.175716
30	ADULTS	2	0.97	4.11302	0.175716
31	ADULTS	2	0.9872	3.19965	-0.632402
32	ADULTS	2	0.96	2.71811	-0.391632
33	ADULTS	2	0.75	2.90672	0.778868
34	ADULTS	2	0.98	3.43674	-0.335377
35	ADULTS	2	0.75	2.90672	0.778868
36	ADULTS	2	0.9872	3.61522	-0.424616
37	ADULTS	2	0.97	4.11302	0.175716
38	ADULTS	2	0.96	3.98291	0.24077
39	ADULTS	2	0.97	4.11302	0.175716
40	CHILDREN	2	0.98	2.49366	-0.806918
41	CHILDREN	2	0.97	3.26379	-0.248899
42	CHILDREN	2	0.81	2.26089	0.25255
43	CHILDREN	2	0.95	3.78926	0.25
44	CHILDREN	2	0.72	0.380948	-0.392367
45	CHILDREN	2	0.982	3.47992	-0.356966
46	CHILDREN	2	0.94	2.52219	-0.293677
47	CHILDREN	2	0.92	2.36584	-0.22215
48	CHILDREN	2	0.95	3.02785	-0.130929
49	CHILDREN	2	0.91	2.29492	-0.193295
50	CHILDREN	2	0.97	2.83496	-0.463314
51	CHILDREN	2	0.984	4.28882	2.22e-16
52	CHILDREN	2	0.96	2.71811	-0.391633
53	CHILDREN	2	0.96	1.31996	-1.09
54	CHILDREN	2	0.98	4.19816	0.0453309
55	CHILDREN	2	0.97	4.0252	0.131809
56	CHILDREN	2	0.96	3.13368	-0.183846
57	CHILDREN	2	0.97	3.26379	-0.2489
58	CHILDREN	2	0.98	4.19816	0.0453309
59	CHILDREN	2	0.85	1.9906	-0.0411341
60	CHILDREN	2	0.91	3.48517	0.402
61	CHILDREN	2	0.89	3.37094	0.458941
62	CHILDREN	2	0.9	1.48345	-0.539829
63	CHILDREN	2	0.83	0.954165	-0.477083
64	CHILDREN	2	0.9	2.68662	0.06176
65	CHILDREN	2	0.91	1.5941	-0.543704
66	CHILDREN	2	0.84	1.94862	-0.0201463
67	CHILDREN	2	0.87	2.53146	0.13934
68	CHILDREN	2	0.93	2.15028	-0.400651
69	CHILDREN	2	0.94	2.95985	-0.074851
70	CHILDREN	2	0.78	2.17726	0.316439
1	ADULTS	3	0.95	3.87708	0.293686
2	ADULTS	3	0.93	3.13353	0.0909739
3	ADULTS	3	0.94	3.787	0.338726
4	ADULTS	3	0.97	3.26379	-0.248899
5	ADULTS	3	0.97	3.26379	-0.248899
6	ADULTS	3	0.96	3.13368	-0.183845
7	ADULTS	3	0.72	1.96584	0.400077
8	ADULTS	3	0.97	3.26379	-0.248899
9	ADULTS	3	0.94	3.787	0.338726
10	ADULTS	3	0.98	3.43674	-0.335377
11	ADULTS	3	0.9872	4.46445	4.44e-16
12	ADULTS	3	0.85	2.41943	0.17328
13	ADULTS	3	0.97	4.11302	0.175716
14	ADULTS	3	0.9872	4.46445	4.44e-16
15	ADULTS	3	0.97	4.11302	0.175716
16	ADULTS	3	0.98	3.02117	-0.543164
17	ADULTS	3	0.97	4.11302	0.175716
18	ADULTS	3	0.98	4.28598	0.0892388
19	ADULTS	3	0.96	3.40842	-0.0464736
20	ADULTS	3	0.97	4.11302	0.175716
21	ADULTS	3	0.9872	4.46445	4.44e-16
22	ADULTS	3	0.93	2.88086	-0.0353597
23	ADULTS	3	0.93	3.13353	0.0909739
24	ADULTS	3	0.92	3.6373	0.413577
25	ADULTS	3	0.97	3.26379	-0.2489
26	ADULTS	3	0.97	3.26379	-0.248899
27	ADULTS	3	0.9872	3.61522	-0.424615
28	ADULTS	3	0.95	3.87708	0.293686
29	ADULTS	3	0.96	3.13368	-0.183845
30	ADULTS	3	0.95	3.87708	0.293686
31	ADULTS	3	0.9872	4.46445	4.44e-16
32	ADULTS	3	0.9872	3.61522	-0.424615
33	ADULTS	3	0.8	3.07385	0.695303
34	ADULTS	3	0.97	2.84822	-0.456686
35	ADULTS	3	0.84	3.22668	0.618884
36	ADULTS	3	0.98	3.43674	-0.335377
37	ADULTS	3	0.97	4.11302	0.175716
38	ADULTS	3	0.94	3.787	0.338726
39	ADULTS	3	0.96	3.98291	0.24077
40	CHILDREN	3	0.97	4.0252	0.131809
41	CHILDREN	3	0.984	3.52741	-0.380707
42	CHILDREN	3	0.97	3.26379	-0.2489
43	CHILDREN	3	0.91	2.72375	0.0211195
44	CHILDREN	3	0.63	1.00634	0.171318
45	CHILDREN	3	0.97	3.26379	-0.2489
46	CHILDREN	3	0.93	2.67834	-0.136619
47	CHILDREN	3	0.81	2.08045	0.162328
48	CHILDREN	3	0.92	3.54948	0.36967
49	CHILDREN	3	0.88	3.3194	0.484712
50	CHILDREN	3	0.97	2.55528	-0.603
51	CHILDREN	3	0.97	4.0252	0.131809
52	CHILDREN	3	0.93	1.90652	-0.522532
53	CHILDREN	3	0.96	3.13368	-0.184
54	CHILDREN	3	0.98	3.43674	-0.335377
55	CHILDREN	3	0.97	4.0252	0.131809
56	CHILDREN	3	0.94	3.69918	0.294819
57	CHILDREN	3	0.92	3.54948	0.36967
58	CHILDREN	3	0.984	3.5274	-0.380708
59	CHILDREN	3	0.84	1.94862	-0.0201463
60	CHILDREN	3	0.9	3.42596	0.431
61	CHILDREN	3	0.83	3.09858	0.595123
62	CHILDREN	3	0.87	3.00106	-0.783152
63	CHILDREN	3	0.78	2.17726	0.316439
64	CHILDREN	3	0.93	2.88086	-0.0353597
65	CHILDREN	3	0.77	3.00106	-0.24275
66	CHILDREN	3	0.83	3.09858	0.595123
67	CHILDREN	3	0.89	2.6316	0.0892717
68	CHILDREN	3	0.91	2.29492	-0.193295
69	CHILDREN	3	0.88	2.58006	0.115042
70	CHILDREN	3	0.84	3.13887	0.575
